# Supplementary material for: ATG5-FOXA3 Axis Contributes to Lysosomal Biogenesis and Auditory Function in Kölliker’s Organ
Source: Biomedicines. 2026 Apr 1;14(4):802. doi: 10.3390/biomedicines14040802 (PMC13113778; doi:10.3390/biomedicines14040802)
Supplement: Supplementary file 1 [file biomedicines-14-00802-s001.zip]

Archive with 1 entries (1 files):
- biomedicines-4131517-supplementary.pdf
